# Supplementary material for: Comparison of degenerative lumbar spondylolisthesis and isthmic lumbar spondylolisthesis: effect of pedicle screw placement on proximal facet invasion in surgical treatment
Source: BMC Musculoskelet Disord. 2022 Jan 3;23:6. doi: 10.1186/s12891-021-04962-7 (PMC8725374; doi:10.1186/s12891-021-04962-7)
Supplement: Supplementary file 1 — Additional file 1. [file 12891_2021_4962_MOESM1_ESM.xlsx]

## Sheet: Sheet1
VASgroup1	VASscore1	VASgroup2	VASscore2	ODIgroup1	ODIscore1	ODIgroup2	ODIscore2
1	8	1	8	1	78	1	68
1	9	1	7	1	76	1	64
1	8	1	7	1	76	1	62
1	8	1	7	1	74	1	58
1	9	1	8	1	78	1	76
1	9	1	7	1	76	1	64
1	9	1	6	1	68	1	64
1	8	1	7	1	68	1	68
1	9	1	7	1	72	1	58
1	9	1	7	1	70	1	78
1	8	1	8	1	72	1	76
1	7	1	9	1	78	1	76
1	7	1	9	1	76	1	74
1	8	1	9	1	78	1	78
1	7	1	9	1	72	1	76
1	8	1	8	1	66	1	68
1	7	1	8	1	76	1	68
1	8	1	8	1	58	1	72
1	8	1	7	1	70	1	70
1	9	1	6	1	74	1	72
1	8	1	8	1	56	1	78
1	8	1	7	1	54	1	76
1	9	1	6	1	68	1	78
1	9	1	8	1	64	1	72
1	9	1	7	1	66	1	66
1	9	1	8	1	62	1	76
1	8	1	8	1	68	1	58
1	8	1	8	1	64	1	70
1	8	1	7	1	56	1	74
1	7	1	7	1	74	1	56
1	6	1	8	1	72	1	54
1	8	1	8	1	76	1	68
1	7	1	7	1	56	1	64
1	6	1	7	1	64	1	66
1	8	1	6	1	62	1	62
1	7	1	6	1	60	1	68
1	8	1	8	1	54	1	64
1	8	1	7	1	78	1	56
1	8	1	8	1	62	1	74
1	7	1	8	1	58	1	72
1	7	1	9	1	76	1	76
1	7	1	9	1	74	1	56
1	6	1	8	1	60	1	64
1	6	1	7	1	66	1	62
1	9	1	7	1	72	1	60
1	8	1	7	1	56	1	54
1	7	1	8	1	64	1	78
1	9	1	7	1	64	1	62
1	7	1	6	1	68	1	58
1	8	1	7	1	78	1	76
1	7	1	8	1	52	1	74
1	7	1	8	1	58	1	60
1	6	1	7	1	54	1	66
1	6	1	7	1	78	1	72
1	8	1	6	1	76	1	56
1	7	1	6	1	68	1	64
1	8	1	8	1	66	1	64
1	7	1	7	1	70	1	68
1	7	1	8	1	66	1	78
1	7	1	8	1	78	1	56
1	6	1	9	1	74	1	58
1	6	1	9	1	68	1	58
1	9	1	8	1	66	1	78
1	8	1	7	1	64	1	76
1	7	1	7	1	68	1	68
1	9	1	7	1	62	1	66
1	7	1	8	1	78	1	70
1	8	1	7	1	74	1	66
1	7	1	6	1	72	1	78
1	7	1	7	1	66	1	74
1	6	1	7	1	68	1	68
1	8	1	7	1	64	1	66
1	7	1	8	1	62	1	64
1	7	1	9	1	58	1	68
1	6	1	9	1	76	1	62
1	6	1	9	1	64	1	78
1	8	1	9	1	64	1	74
1	7	1	8	1	68	1	72
1	8	1	8	1	58	1	66
1	7	1	8	1	70	1	68
1	7	1	7	1	56	1	64
1	7	1	6	1	64	1	62
1	6	1	8	1	72	1	58
1	6	1	7	1	76	1	76
1	9	1	6	1	78	1	64
1	6	1	8	1	76	1	64
1	7	1	7	1	76	1	68
1	8	1	8	1	74	1	58
1	8	1	8	1	78	1	70
1	9	1	8	1	76	1	56
1	8	1	7	1	68	1	64
1	8	1	7	1	68	1	72
1	7	1	7	1	72	1	76
1	8	1	6	1	70	1	78
1	9	1	6	1	72	1	76
1	9	1	9	1	78	1	76
1	8	1	8	1	76	1	74
1	7	1	7	1	78	1	78
1	8	1	9	1	72	1	76
1	9	1	7	1	66	1	68
1	8	1	8	1	76	1	68
1	8	1	7	1	58	1	72
1	9	1	7	1	70	1	70
1	8	1	6	1	74	1	72
1	7	1	6	1	56	1	78
1	8	1	8	1	54	1	76
1	9	1	7	1	68	1	78
1	8	1	8	1	64	1	72
1	8	1	7	1	66	1	66
1	9	1	7	1	62	1	76
1	8	1	7	1	68	1	58
1	8	1	6	1	64	1	70
1	9	1	6	1	56	1	74
1	8	1	9	1	74	1	56
1	8	1	8	1	72	1	54
1	9	1	7	1	76	1	68
1	8	1	9	1	56	1	64
1	7	1	7	1	64	1	66
1	8	1	8	1	62	1	62
1	7	1	7	1	60	1	68
1	8	1	7	1	54	1	64
1	8	1	6	1	78	1	56
1	8	1	8	1	62	1	74
1	7	1	7	1	58	1	72
1	7	1	7	1	76	1	76
1	8	1	6	1	74	1	56
1	8	1	6	1	60	1	64
1	7	1	8	1	66	1	62
1	7	1	7	1	72	1	60
1	7	1	8	1	56	1	54
1	6	1	7	1	64	1	78
1	6	1	7	1	64	1	62
1	9	1	7	1	68	1	58
1	8	1	6	1	78	1	76
1	7	1	6	1	52	1	74
1	9	1	9	1	58	1	60
1	7	1	6	1	54	1	66
1	8	1	7	1	78	1	72
1	7	1	8	1	76	1	56
1	7	1	8	1	68	1	64
1	6	1	8	1	66	1	64
1	6	1	7	1	70	1	68
1	8	1	7	1	66	1	78
1	7	1	6	1	78	1	52
1	8	1	6	1	74	1	58
1	7	1	8	1	68	1	54
1	7	1	7	1	66	1	78
1	7	1	8	1	64	1	76
1	6	1	8	1	68	1	68
1	6	1	9	1	62	1	66
1	9	1	9	1	78	1	70
1	8	1	8	1	74	1	66
1	7	1	7	1	72	1	78
1	9	1	7	1	66	1	74
1	7	1	7	1	68	1	68
1	8	1	8	1	64	1	66
1	7	1	7	1	62	1	64
1	7	1	6	1	58	1	68
1	6	1	7	1	76	1	62
1	8	1	6	1	64	1	78
1	7	1	7	1	64	1	74
1	7	1	6	1	68	1	72
1	6	1	7	1	58	1	66
1	6	1	7	1	70	1	68
1	8	1	7	1	56	1	64
1	7	1	8	1	78	1	78
1	8	1	9	1	76	1	76
1	7	1	9	1	76	1	76
1	7	1	8	1	74	1	74
1	7	1	8	1	78	1	78
1	6	1	7	1	76	1	76
1	6	1	6	1	68	1	68
1	9	1	7	1	68	1	68
1	6	1	8	1	72	1	72
1	7	1	7	1	70	1	70
1	8	1	6	1	72	1	72
1	8	1	8	1	78	1	78
1	8	1	9	1	76	1	76
1	7	1	9	1	78	1	78
1	7	1	7	1	72	1	72
1	6	1	8	1	66	1	66
1	6	1	7	1	76	1	76
1	8	1	8	1	58	1	58
1	7	1	6	1	70	1	70
1	8	1	7	1	74	1	74
1	8	1	8	1	56	1	56
1	9	1	8	1	54	1	54
1	9	1	8	1	68	1	68
1	8	1	7	1	64	1	64
1	7	1	7	1	66	1	66
1	7	1	6	1	62	1	62
1	7	1	6	1	68	1	68
1	8	1	8	1	64	1	64
1	7	1	7	1	56	1	56
1	6	1	8	1	74	1	74
1	7	1	8	1	72	1	72
1	6	1	9	1	76	1	76
1	7	1	9	1	56	1	56
1	6	1	8	1	64	1	64
1	7	1	7	1	62	1	62
1	7	1	7	1	60	1	60
1	7	1	7	1	54	1	54
1	8	1	8	1	78	1	78
1	9	1	7	1	62	1	62
1	9	1	6	1	58	1	58
1	8	1	7	1	76	1	76
1	8	1	7	1	74	1	74
1	7	1	7	1	60	1	60
1	6	1	8	1	66	1	66
1	7	1	9	1	72	1	72
1	8	1	9	1	56	1	56
1	7	1	9	1	64	1	64
1	6	1	9	1	64	1	64
1	8	1	8	1	68	1	68
1	9	1	8	1	78	1	78
1	9	1	8	1	52	1	52
1	7	1	7	1	58	1	58
1	8	1	6	1	54	1	54
1	7	1	8	1	78	1	78
1	8	1	7	1	76	1	76
1	6	1	6	1	68	1	68
1	7	1	8	1	66	1	66
1	8	1	7	1	70	1	70
1	8	1	8	1	66	1	66
1	8	1	8	1	78	1	78
1	7	1	8	1	74	1	74
1	7	1	7	1	68	1	68
1	6	2	6	1	66	2	56
1	6	2	4	1	64	2	58
1	8	2	5	1	68	2	50
1	7	2	5	1	62	2	46
1	8	2	5	1	78	2	58
1	8	2	4	1	74	2	56
1	9	2	5	1	72	2	54
1	9	2	4	1	66	2	56
2	4	2	4	2	60	2	52
2	4	2	5	2	62	2	62
2	4	2	5	2	52	2	60
2	4	2	6	2	62	2	64
2	5	2	5	2	68	2	62
2	5	2	5	2	62	2	60
2	5	2	5	2	56	2	62
2	4	2	4	2	54	2	56
2	5	2	4	2	62	2	56
2	5	2	4	2	58	2	60
2	4	2	4	2	62	2	52
2	4	2	5	2	58	2	56
2	4	2	4	2	58	2	62
2	5	2	4	2	68	2	64
2	4	2	4	2	58	2	62
2	4	2	4	2	58	2	60
2	4	2	5	2	68	2	54
2	6	2	4	2	48	2	64
2	5	2	3	2	56	2	42
2	6	2	4	2	62	2	58
2	4	2	4	2	46	2	62
2	5	2	4	2	42	2	42
2	6	2	3	2	52	2	40
2	5	2	4	2	54	2	52
2	5	2	4	2	54	2	50
2	5	2	4	2	52	2	58
2	4	2	5	2	52	2	52
2	5	2	3	2	52	2	56
2	5	2	4	2	48	2	52
2	4	2	3	2	64	2	48
2	4	2	5	2	62	2	64
2	5	2	4	2	68	2	60
2	4	2	4	2	48	2	62
2	4	2	5	2	58	2	42
2	5	2	5	2	52	2	56
2	4	2	4	2	48	2	52
2	5	2	4	2	46	2	48
2	5	2	4	2	58	2	42
2	5	2	4	2	52	2	62
2	5	2	3	2	46	2	48
2	4	2	4	2	58	2	46
2	4	2	4	2	54	2	52
2	4	2	4	2	50	2	62
2	5	2	4	2	52	2	48
2	5	2	4	2	58	2	54
2	4	2	3	2	46	2	54
2	4	2	5	2	52	2	42
2	5	2	3	2	54	2	46
2	4	2	5	2	52	2	48
2	4	2	4	2	68	2	52
2	4	2	5	2	42	2	60
2	4	2	4	2	46	2	36
2	4	2	3	2	42	2	44
2	4	2	5	2	64	2	42
2	4	2	3	2	62	2	60
2	4	2	4	2	58	2	62
2	4	2	4	2	46	2	54
2	4	2	4	2	58	2	52
2	4	2	3	2	54	2	62
2	4	2	3	2	62	2	58
2	4	2	4	2	58	2	64
2	4	2	4	2	56	2	62
2	4	2	5	2	58	2	54
2	4	2	4	2	58	2	52
2	4	2	5	2	56	2	50
2	5	2	4	2	48	2	56
2	4	2	4	2	58	2	50
2	5	2	4	2	56	2	62
2	4	2	3	2	58	2	62
2	4	2	3	2	48	2	58
2	5	2	4	2	50	2	54
2	5	2	4	2	52	2	56
2	5	2	5	2	54	2	52
2	4	2	4	2	48	2	50
2	4	2	4	2	62	2	48
2	4	2	4	2	58	2	58
2	4	2	3	2	52	2	56
2	4	2	5	2	54	2	52
2	4	2	4	2	48	2	56
2	4	2	5	2	56	2	52
2	3	2	4	2	48	2	58
2	4	2	4	2	58	2	42
2	4	2	5	2	54	2	54
2	4	2	5	2	54	2	66
2	4	2	4	2	62	2	68
2	4	2	5	2	54	2	64
2	3	2	4	2	56	2	60
2	4	2	4	2	62	2	60
2	4	2	5	2	58	2	62
2	5	2	3	2	60	2	64
2	4	2	4	2	56	2	62
2	5	2	3	2	52	2	56
2	4	2	4	2	60	2	52
2	4	2	3	2	58	2	64
2	5	2	5	2	64	2	54
2	4	2	5	2	64	2	58
2	4	2	3	2	64	2	62
2	4	2	4	2	58	2	52
2	4	2	4	2	62	2	66
2	5	2	5	2	54	2	54
2	4	2	4	2	58	2	52
2	4	2	4	2	48	2	52
2	5	2	4	2	58	2	46
2	5	2	3	2	62	2	58
2	4	2	3	2	48	2	62
2	4	2	5	2	46	2	42
2	5	2	3	2	58	2	42
2	4	2	4	2	58	2	56
2	4	2	4	2	58	2	52
2	5	2	5	2	52	2	52
2	3	2	5	2	58	2	50
2	4	2	4	2	54	2	56
2	5	2	5	2	42	2	50
2	5	2	4	2	62	2	46
2	4	2	4	2	56	2	58
2	4	2	4	2	54	2	60
2	4	2	5	2	44	2	62
2	3	2	4	2	52	2	42
2	4	2	4	2	50	2	58
2	5	2	4	2	48	2	50
2	3	2	4	2	46	2	48
2	6	2	4	2	62	2	46
2	6	2	3	2	52	2	62
2	5	2	4	2	46	2	50
2	5	2	5	2	62	2	48
2	4	2	4	2	58	2	62
2	5	2	5	2	48	2	62
2	5	2	5	2	52	2	52
2	4	2	3	2	64	2	52
2	5	2	4	2	48	2	60
2	4	2	3	2	52	2	44
2	4	2	3	2	58	2	52
2	4	2	4	2	56	2	50
2	5	2	4	2	58	2	50
2	4	2	4	2	40	2	66
2	4	2	5	2	48	2	40
2	3	2	4	2	40	2	46
2	4	2	4	2	60	2	42
2	4	2	4	2	64	2	64
2	4	2	4	2	56	2	64
2	3	2	4	2	58	2	56
2	4	2	4	2	56	2	54
2	4	2	4	2	52	2	58
2	4	2	4	2	62	2	54
2	5	2	5	2	52	2	64
2	3	2	5	2	56	2	60
2	4	2	4	2	52	2	54
2	5	2	4	2	52	2	54
2	5	2	4	2	58	2	50
2	5	2	4	2	56	2	56
2	5	2	3	2	62	2	50
2	4	2	4	2	62	2	62
2	4	2	4	2	64	2	62
2	4	2	4	2	52	2	58
2	4	2	3	2	56	2	52
2	4	2	4	2	56	2	52
2	4	2	4	2	52	2	52
2	3	2	4	2	50	2	62
2	4	2	5	2	56	2	62
2	4	2	3	2	50	2	60
2	4	2	4	2	52	2	62
2	4	2	5	2	52	2	64
2	4	2	5	2	42	2	62
2	3	2	5	2	58	2	56
2	3	2	4	2	42	2	56
2	4	2	4	2	62	2	64
2	3	2	5	2	50	2	58
2	3	2	4	2	52	2	58
2	5	2	4	2	52	2	62
2	4	2	4	2	58	2	62
2	3	2	4	2	62	2	64
2	5	2	5	2	58	2	60
2	5	2	4	2	58	2	54
2	4	2	4	2	62	2	52
2	4	2	4	2	58	2	42
2	4	2	4	2	58	2	52
2	3	2	4	2	62	2	60
2	4	2	5	2	58	2	46
2	4	2	4	2	54	2	48
2	4	2	5	2	58	2	56
2	4	2	4	2	52	2	52
2	4	2	4	2	52	2	52
2	4	2	5	2	42	2	48
2	3	2	4	2	58	2	52
2	4	2	4	2	62	2	52
2	5	2	4	2	48	2	42
2	5	2	4	2	46	2	58
2	4	2	4	2	54	2	58
2	5	2	4	2	52	2	58
2	4	2	4	2	52	2	42
2	3	2	5	2	50	2	58
2	5	2	4	2	56	2	52
2	4	2	4	2	56	2	48
2	4	2	4	2	48	2	42
2	3	2	5	2	58	2	56
2	4	2	4	2	60	2	50
2	3	2	5	2	62	2	46
2	4	2	4	2	48	2	52
2	4	2	4	2	52	2	62
2	4	2	4	2	54	2	48
2	5	2	5	2	46	2	52
2	4	2	4	2	42	2	54
2	5	2	4	2	62	2	42
2	4	2	4	2	50	2	52
2	4	2	5	2	46	2	50
2	4	2	4	2	58	2	52
2	5	2	4	2	64	2	60
2	3	2	4	2	48	2	40
2	4	2	5	2	54	2	46
2	4	2	3	2	58	2	48
2	5	2	4	2	46	2	56
2	4	2	5	2	52	2	58
2	4	2	4	2	56	2	56
2	4	2	4	2	58	2	54
2	3	2	4	2	62	2	58
2	3	2	4	2	40	2	54
2	5	2	4	2	46	2	66
2	3	2	4	2	42	2	62
2	6	2	4	2	62	2	56
2	6	3	4	2	64	3	28
2	5	3	2	2	56	3	30
2	5	3	2	2	52	3	30
2	4	3	3	2	58	3	24
2	5	3	2	2	52	3	34
2	5	3	2	2	64	3	32
2	4	3	2	2	62	3	30
2	5	3	3	2	54	3	38
2	5	3	2	2	54	3	28
2	4	3	4	2	50	3	34
2	4	3	3	2	56	3	36
2	5	3	4	2	54	3	36
2	4	3	3	2	58	3	40
2	4	3	4	2	62	3	38
2	3	3	4	2	58	3	40
2	4	3	2	2	54	3	28
3	2	3	1	3	30	3	28
3	2	3	2	3	32	3	32
3	2	3	2	3	28	3	24
3	2	3	2	3	42	3	28
3	3	3	1	3	40	3	36
3	3	3	2	3	38	3	38
3	3	3	2	3	30	3	34
3	2	3	2	3	32	3	38
3	3	3	3	3	40	3	28
3	3	3	2	3	42	3	36
3	3	3	2	3	40	3	20
3	2	3	2	3	38	3	34
3	2	3	2	3	38	3	40
3	2	3	2	3	42	3	20
3	2	3	2	3	40	3	22
3	2	3	2	3	36	3	30
3	2	3	3	3	42	3	28
3	4	3	3	3	32	3	38
3	3	3	3	3	36	3	26
3	4	3	2	3	48	3	28
3	3	3	2	3	28	3	24
3	3	3	3	3	26	3	26
3	4	3	3	3	20	3	38
3	3	3	2	3	24	3	36
3	3	3	2	3	20	3	38
3	2	3	3	3	22	3	20
3	2	3	3	3	24	3	28
3	3	3	3	3	20	3	26
3	4	3	2	3	20	3	26
3	3	3	2	3	32	3	20
3	2	3	2	3	36	3	40
3	3	3	2	3	36	3	26
3	2	3	2	3	26	3	22
3	2	3	2	3	32	3	32
3	3	3	2	3	28	3	38
3	3	3	3	3	28	3	26
3	3	3	2	3	24	3	28
3	3	3	2	3	30	3	26
3	3	3	2	3	32	3	26
3	2	3	2	3	26	3	28
3	3	3	2	3	30	3	30
3	2	3	2	3	30	3	28
3	3	3	2	3	28	3	38
3	3	3	3	3	28	3	20
3	3	3	3	3	36	3	20
3	3	3	3	3	22	3	22
3	3	3	2	3	36	3	38
3	3	3	2	3	30	3	46
3	2	3	3	3	30	3	40
3	3	3	3	3	40	3	36
3	3	3	2	3	26	3	38
3	2	3	2	3	24	3	36
3	3	3	2	3	20	3	42
3	2	3	2	3	40	3	40
3	3	3	1	3	44	3	38
3	2	3	2	3	38	3	36
3	3	3	2	3	28	3	28
3	2	3	2	3	32	3	32
3	2	3	2	3	34	3	28
3	2	3	2	3	40	3	40
3	2	3	2	3	30	3	38
3	2	3	2	3	30	3	36
3	2	3	3	3	32	3	28
3	3	3	2	3	36	3	28
3	2	3	2	3	34	3	28
3	3	3	2	3	30	3	26
3	2	3	2	3	32	3	26
3	2	3	2	3	34	3	32
3	2	3	2	3	30	3	36
3	2	3	3	3	32	3	28
3	2	3	2	3	36	3	32
3	3	3	2	3	34	3	28
3	3	3	2	3	38	3	34
3	3	3	3	3	32	3	20
3	2	3	3	3	44	3	26
3	2	3	3	3	32	3	42
3	3	3	2	3	36	3	44
3	3	3	2	3	32	3	42
3	2	3	3	3	26	3	38
3	2	3	3	3	28	3	40
3	2	3	2	3	26	3	42
3	2	3	2	3	36	3	40
3	3	3	2	3	38	3	40
3	2	3	2	3	32	3	28
3	3	3	2	3	38	3	24
3	2	3	2	3	24	3	38
3	2	3	2	3	26	3	26
3	2	3	3	3	38	3	32
3	2	3	1	3	30	3	36
3	3	3	2	3	32	3	26
3	3	3	2	3	24	3	42
3	2	3	2	3	26	3	26
3	2	3	3	3	34	3	28
3	3	3	2	3	26	3	26
3	3	3	2	3	32	3	22
3	2	3	2	3	34	3	36
3	2	3	2	3	36	3	38
3	2	3	2	3	32	3	20
3	3	3	2	3	38	3	20
3	3	3	2	3	20	3	28
3	3	3	3	3	26	3	30
3	2	3	3	3	20	3	30
3	2	3	3	3	32	3	26
3	3	3	2	3	38	3	28
3	3	3	3	3	22	3	28
3	2	3	3	3	20	3	24
3	2	3	3	3	28	3	32
3	2	3	2	3	30	3	34
3	2	3	2	3	32	3	40
3	4	3	2	3	26	3	20
3	2	3	2	3	26	3	36
3	2	3	2	3	26	3	28
3	3	3	2	3	20	3	24
3	3	3	2	3	36	3	22
3	2	3	2	3	28	3	34
3	2	3	2	3	22	3	26
3	3	3	3	3	20	3	24
3	2	3	2	3	24	3	40
3	3	3	2	3	22	3	42
3	2	3	3	3	26	3	26
3	2	3	2	3	20	3	24
3	4	3	2	3	38	3	36
3	4	3	2	3	24	3	28
3	2	3	2	3	22	3	26
3	2	3	2	3	34	3	24
3	3	3	2	3	24	3	24
3	2	3	2	3	26	3	42
3	2	3	3	3	20	3	18
3	2	3	3	3	36	3	24
3	2	3	3	3	26	3	20
3	3	3	2	3	30	3	38
3	3	3	2	3	32	3	40
3	2	3	3	3	32	3	28
3	3	3	3	3	36	3	26
3	3	3	2	3	22	3	32
3	3	3	2	3	26	3	32
3	2	3	3	3	22	3	38
3	2	3	3	3	38	3	32
3	3	3	2	3	32	3	28
3	3	3	2	3	28	3	26
3	2	3	2	3	32	3	26
3	2	3	2	3	34	3	34
3	2	3	2	3	24	3	28
3	2	3	2	3	36	3	38
3	3	3	2	3	28	3	30
3	2	3	2	3	26	3	34
3	2	3	3	3	24	3	28
3	2	3	2	3	26	3	28
3	3	3	2	3	28	3	28
3	2	3	2	3	30	3	38
3	3	3	3	3	34	3	40
3	2	3	2	3	36	3	38
3	3	3	2	3	38	3	40
3	2	3	3	3	26	3	42
3	2	3	3	3	24	3	40
3	2	3	3	3	28	3	28
3	2	3	3	3	28	3	28
3	2	3	2	3	26	3	32
3	2	3	2	3	28	3	32
3	2	3	3	3	30	3	36
3	3	3	3	3	28	3	38
3	3	3	2	3	28	3	38
3	3	3	2	3	22	3	42
3	2	3	2	3	26	3	34
3	2	3	2	3	20	3	28
3	3	3	3	3	36	3	26
3	1	3	3	3	28	3	20
3	2	3	2	3	26	3	28
3	2	3	3	3	30	3	32
3	2	3	2	3	36	3	24
3	2	3	2	3	38	3	26
3	3	3	2	3	34	3	28
3	3	3	2	3	38	3	24
3	2	3	3	3	40	3	24
3	2	3	3	3	36	3	26
3	1	3	2	3	38	3	28
3	2	3	2	3	40	3	28
3	2	3	2	3	36	3	24
3	2	3	2	3	32	3	32
3	3	3	2	3	36	3	36
3	2	3	2	3	28	3	36
3	2	3	3	3	28	3	20
3	2	3	3	3	20	3	34
3	2	3	3	3	32	3	26
3	2	3	3	3	38	3	24
3	2	3	2	3	26	3	20
3	3	3	3	3	24	3	28
3	2	3	3	3	28	3	26
3	3	3	2	3	28	3	24
3	3	3	2	3	28	3	26
3	2	3	2	3	24	3	40
3	2	3	2	3	26	3	24
3	3	3	3	3	28	3	26
3	3	3	3	3	24	3	28
3	2	3	2	3	36	3	20
3	2	3	2	3	38	3	26
3	2	3	3	3	42	3	24
3	2	3	2	3	26	3	26
3	1	3	3	3	24	3	32
3	2	3	2	3	26	3	20
3	2	3	2	3	22	3	22
3	2	3	2	3	20	3	26
3	3	3	3	3	38	3	28
3	2	3	2	3	26	3	34
3	2	3	2	3	24	3	32
3	2	3	2	3	36	3	28
3	3	3	3	3	42	3	36
3	2	3	2	3	28	3	28
3	2	3	3	3	28	3	42
3	2	3	2	3	32	3	40
3	3	3	3	3	24	3	28
3	3	4	1	3	24	4	8
3	2	4	1	3	28	4	4
3	2	4	1	3	32	4	6
3	2	4	1	3	38	4	4
3	2	4	0	3	20	4	2
3	2	4	1	3	24	4	2
3	2	4	1	3	20	4	6
3	2	4	0	3	38	4	4
3	2	4	1	3	38	4	6
3	3	4	1	3	28	4	2
3	2	4	1	3	26	4	8
3	2	4	1	3	32	4	8
3	2	4	1	3	30	4	6
3	3	4	1	3	38	4	4
3	2	4	1	3	38	4	2
3	2	4	1	3	28	4	4
3	2	4	0	3	28	4	6
3	2	4	1	3	26	4	2
3	2	4	1	3	24	4	6
3	2	4	1	3	26	4	6
3	2	4	1	3	34	4	6
3	3	4	0	3	42	4	4
3	2	4	0	3	38	4	6
3	2	4	0	3	28	4	4
4	1	4	0	4	8	4	6
4	1	4	0	4	8	4	4
4	1	4	0	4	6	4	8
4	1	4	0	4	6	4	8
4	1	4	0	4	8	4	8
4	1	4	0	4	8	4	2
4	1	4	0	4	6	4	2
4	1	4	0	4	4	4	2
4	1	4	0	4	6	4	2
4	1	4	0	4	4	4	6
4	1	4	1	4	6	4	6
4	0	4	1	4	4	4	6
4	1	4	1	4	4	4	4
4	1	4	1	4	4	4	8
4	1	4	0	4	6	4	4
4	1	4	1	4	4	4	6
4	1	4	1	4	2	4	2
4	2	4	1	4	4	4	8
4	1	4	0	4	6	4	4
4	2	4	1	4	4	4	6
4	2	4	0	4	4	4	4
4	2	4	0	4	4	4	4
4	2	4	1	4	2	4	8
4	2	4	0	4	4	4	8
4	1	4	1	4	2	4	2
4	1	4	1	4	4	4	2
4	1	4	0	4	4	4	2
4	2	4	1	4	2	4	2
4	2	4	1	4	4	4	8
4	1	4	1	4	2	4	4
4	1	4	1	4	4	4	8
4	1	4	1	4	2	4	4
4	0	4	1	4	4	4	8
4	1	4	1	4	2	4	4
4	1	4	2	4	4	4	46
4	2	4	3	4	6	4	32
4	2	4	3	4	4	4	28
4	2	4	3	4	2	4	26
4	2	4	3	4	2	4	24
4	1	4	1	4	2	4	36
4	0	4	4	4	2	4	38
4	1	4	4	4	2	4	32
4	2	4	4	4	2	4	30
4	1	4	3	4	4	4	26
4	2	4	3	4	4	4	26
4	1	4	3	4	4	4	24
4	1	4	3	4	6	4	28
4	2	4	3	4	8	4	26
4	1	4	3	4	8	4	22
4	1	4	3	4	8	4	24
4	1	4	2	4	4	4	26
4	1	4	3	4	6	4	28
4	1	4	3	4	4	4	24
4	1	4	4	4	2	4	26
4	2	4	4	4	6	4	28
4	1	4	4	4	2	4	26
4	1	4	4	4	4	4	24
4	1	4	4	4	6	4	20
4	0	4	3	4	8	4	26
4	1	4	3	4	4	4	24
4	1	4	3	4	6	4	24
4	1	4	2	4	4	4	28
4	1	4	3	4	6	4	26
4	1	4	2	4	4	4	18
4	1	4	3	4	6	4	26
4	2	4	2	4	2	4	28
4	1	4	4	4	4	4	26
4	1	4	3	4	6	4	26
4	1	4	2	4	2	4	26
4	1	4	4	4	8	4	24
4	1	4	3	4	2	4	28
4	2	4	2	4	4	4	28
4	1	4	4	4	8	4	28
4	1	4	3	4	4	4	36
4	1	4	2	4	6	4	36
4	1	4	4	4	6	4	34
4	1	4	3	4	4	4	36
4	1	4	2	4	4	4	24
4	1	4	4	4	4	4	36
4	1	4	3	4	6	4	38
4	1	4	4	4	6	4	34
4	0	4	3	4	6	4	36
4	2	4	4	4	6	4	32
4	0	4	3	4	4	4	28
4	1	4	2	4	4	4	26
4	1	4	3	4	4	4	28
4	1	4	2	4	4	4	32
4	1	4	3	4	6	4	34
4	1	4	2	4	6	4	36
4	2	4	3	4	6	4	38
4	2	4	2	4	8	4	36
4	1	4	3	4	8	4	28
4	1	4	4	4	8	4	26
4	2	4	2	4	2	4	24
4	0	4	3	4	2	4	26
4	1	4	2	4	2	4	26
4	0	4	4	4	8	4	28
4	1	4	2	4	8	4	30
4	1	4	3	4	8	4	32
4	1	4	4	4	2	4	36
4	1	4	2	4	2	4	24
4	1	4	3	4	2	4	32
4	1	4	4	4	2	4	30
4	1	4	2	4	6	4	26
4	0	4	3	4	2	4	36
4	1	4	2	4	6	4	28
4	1	4	3	4	6	4	24
4	1	4	4	4	2	4	28
4	1	4	2	4	6	4	28
4	2	4	3	4	2	4	38
4	1	4	3	4	2	4	36
4	1	4	4	4	2	4	36
4	1	4	3	4	2	4	34
4	1	4	2	4	4	4	32
4	1	4	3	4	4	4	32
4	1	4	4	4	8	4	36
4	2	4	3	4	2	4	38
4	1	4	4	4	2	4	36
4	2	4	3	4	4	4	38
4	0	4	4	4	6	4	34
4	1	4	3	4	8	4	36
4	3	4	2	4	6	4	28
4	2	4	4	4	6	4	36
4	1	4	3	4	4	4	32
4	1	4	4	4	8	4	32
4	1	4	3	4	4	4	30
4	1	4	4	4	2	4	26
4	1	4	3	4	4	4	24
4	1	4	3	4	2	4	22
4	1	4	3	4	2	4	20
4	1	4	3	4	4	4	24
4	1	4	3	4	2	4	28
4	1	4	3	4	2	4	26
4	1	4	3	4	2	4	28
4	1	4	3	4	8	4	30
4	1	4	4	4	6	4	36
4	1	4	4	4	6	4	38
4	1	4	4	4	6	4	34
4	1	4	4	4	6	4	32
4	1	4	4	4	4	4	38
4	1	4	4	4	4	4	36
4	1	4	4	4	6	4	32
4	0	4	3	4	4	4	30
4	1	4	3	4	6	4	26
4	1	4	3	4	4	4	20
4	1	4	2	4	4	4	28
4	1	4	2	4	6	4	26
4	1	4	3	4	8	4	36
4	1	4	3	4	8	4	32
4	1	4	3	4	2	4	28
4	2	4	4	4	2	4	28
4	1	4	4	4	8	4	26
4	1	4	4	4	2	4	26
4	1	4	3	4	2	4	24
4	1	4	3	4	2	4	28
4	1	4	3	4	4	4	38
4	1	4	3	4	6	4	42
4	1	4	3	4	2	4	40
4	1	4	3	4	2	4	46
4	3	4	4	4	36	4	42
4	2	4	4	4	26	4	44
4	2	4	4	4	24	4	38
4	2	4	3	4	28	4	36
4	3	4	3	4	28	4	40
4	2	4	3	4	30	4	46
4	3	4	3	4	26	4	42
4	2	4	4	4	34	4	38
4	3	4	3	4	36	4	36
4	2	4	4	4	38	4	40
4	2	4	3	4	26	4	38
4	2	4	3	4	24	4	26
4	2	4	3	4	28	4	38
4	2	4	3	4	26	4	34
4	3	4	3	4	28	4	30
4	2	4	4	4	30	4	34
4	2	4	4	4	26	4	40
4	2	4	3	4	26	4	48
4	2	4	3	4	28	4	52
4	2	4	3	4	36	4	36
4	2	4	2	4	28	4	38
4	3	4	4	4	36	4	40
4	3	4	3	4	24	4	38
4	2	4	3	4	26	4	34
4	3	4	3	4	20	4	36
4	2	4	2	4	26	4	34
4	2	4	2	4	20	4	38
4	3	4	3	4	38	4	36
4	2	4	3	4	40	4	34
4	2	4	3	4	42	4	38
4	3	4	4	4	26	4	36
4	2	4	4	4	22	4	38
4	2	4	4	4	38	4	38
4	2	4	4	4	42	4	48
4	2	4	3	4	46	4	46
4	2	4	3	4	36	4	42
4	2	4	3	4	38	4	44
4	2	4	2	4	28	4	46
4	2	4	4	4	36	4	48
4	3	4	4	4	28	4	46
4	3	4	3	4	28	4	42
4	3	4	3	4	38	4	42
4	3	4	3	4	28	4	40
4	2	4	3	4	38	4	48
4	2			4	40
4	3			4	26
4	2			4	36
4	3			4	28
4	2			4	36
4	2			4	24
4	2			4	34
4	2			4	28
4	2			4	38
4	3			4	36
4	2			4	22
4	3			4	20
4	2			4	16
4	3			4	28
4	2			4	26
4	2			4	34
4	2			4	34
4	2			4	32
4	3			4	30
4	4			4	46
4	4			4	48
4	4			4	42
4	4			4	44
4	4			4	46
4	3			4	50
4	3			4	46
4	3			4	48
4	3			4	42
4	3			4	46
4	3			4	40
4	3			4	34
4	3			4	36
