# Supplementary material for: Comparison of degenerative lumbar spondylolisthesis and isthmic lumbar spondylolisthesis: effect of pedicle screw placement on proximal facet invasion in surgical treatment
Source: BMC Musculoskelet Disord. 2022 Jan 3;23:6. doi: 10.1186/s12891-021-04962-7 (PMC8725374; doi:10.1186/s12891-021-04962-7)
Supplement: Supplementary file 2 — Additional file 2. [file 12891_2021_4962_MOESM2_ESM.xlsx]

## Sheet: Sheet1
Degenerative and isthmic	Preoperative VAS score	TheVASscore was 1 month after operation	The VAS score was 3 month after operation	VAS score at the last	Preoperative ODI score	The ODI score was 1 month after operation	TheODI score was 3 month after operation	ODI score at the last	BMD	Age	Sex	body mass index	Grade of proximal facet joint involvement	Proximal facet joint angle
1	8	4	2	1	78	60	30	8	-3.8	62	1	28.34	0	32.55
1	9	4	2	1	76	62	32	8	-4.2	61	1	26.87	0	30.68
1	8	4	2	1	76	52	28	6	-5.8	65	1	26.63	0	32.26
1	8	4	2	1	74	62	42	6	-2.7	60	1	23.84	0	30.95
1	9	5	3	1	78	68	40	8	-5.4	62	1	27.6	0	29.38
1	9	5	3	1	76	62	38	8	-3.8	61	1	26.21	0	34.89
1	9	5	3	1	68	56	30	6	-2.2	65	1	26.28	0	29.58
1	8	4	2	1	68	54	32	4	-5.5	60	1	27.28	0	29.56
1	9	5	3	1	72	62	40	6	-2	62	1	25.64	0	36.26
1	9	5	3	1	70	58	42	4	-2.6	61	1	25.71	0	32.08
1	8	4	3	1	72	62	40	6	-2	65	1	24.87	0	31.1
1	7	4	2	0	78	58	38	4	-2.5	60	1	26.35	0	32.91
1	7	4	2	1	76	58	38	4	-5.2	62	1	27.37	0	31.8
1	8	5	2	1	78	68	42	4	-4	61	1	24.94	0	32.28
1	7	4	2	1	72	58	40	6	-4.5	65	1	24.16	0	32.52
1	8	4	2	1	66	58	36	4	-3.8	67	1	23.95	0	34.94
1	7	4	2	1	76	68	42	2	-2.3	68	1	27.54	0	31.65
1	8	6	4	2	58	48	32	4	-2.4	64	1	24.53	0	35.71
1	8	5	3	1	70	56	36	6	-3.8	60	1	26.67	0	34.96
1	9	6	4	2	74	62	48	4	-4.3	65	1	25.8	0	32.82
1	8	4	3	2	56	46	28	4	-4.8	66	1	28.72	0	32.37
1	8	5	3	2	54	42	26	4	-2.3	64	1	25.17	0	31.08
1	9	6	4	2	68	52	20	2	-3.1	67	1	24.6	0	30.5
1	9	5	3	2	64	54	24	4	-2.2	65	1	28.44	0	31.76
1	9	5	3	1	66	54	20	2	-1.8	66	1	27.28	0	29.96
1	9	5	2	1	62	52	22	4	-2.1	64	1	26.34	0	32.54
1	8	4	2	1	68	52	24	4	-3.5	67	1	28.02	0	35.6
1	8	5	3	2	64	52	20	2	-1	66	1	26.45	0	34.07
1	8	5	4	2	56	48	20	4	-2.7	70	1	24.3	0	33.33
1	7	4	3	1	74	64	32	2	-3.3	64	1	26.7	0	33.48
1	6	4	2	1	72	62	36	4	-3.5	64	1	26.15	0	33.81
1	8	5	3	1	76	68	36	2	-3.4	67	1	27.03	0	30.77
1	7	4	2	0	56	48	26	4	-4.1	68	1	24.9	0	30.96
1	6	4	2	1	64	58	32	2	-5.2	58	1	25.81	0	30.7
1	8	5	3	1	62	52	28	4	-3.7	67	1	27.5	0	31.38
1	7	4	3	2	60	48	28	6	-1.5	68	1	25.64	0	32.36
1	8	5	3	2	54	46	24	4	-4.3	64	1	28.43	0	31.51
1	8	5	3	2	78	58	30	2	-4.5	68	1	27.86	0	35.02
1	8	5	3	2	62	52	32	2	-3	56	1	23.36	0	28.47
1	7	5	2	1	58	46	26	2	-3.7	64	1	26.34	0	34.45
1	7	4	3	0	76	58	30	2	-3.6	64	1	30.34	0	29.85
1	7	4	2	1	74	54	30	2	-3.2	64	1	25.19	0	32.44
1	6	4	3	2	60	50	28	2	-4.8	66	1	25.77	0	33.97
1	6	5	3	1	66	52	28	4	-3.9	63	1	25.09	0	32.24
1	9	5	3	2	72	58	36	4	-2.5	67	1	25.02	0	32
1	8	4	3	1	56	46	22	4	-3.5	64	1	27.84	0	35.07
1	7	4	3	1	64	52	36	6	-1.1	65	1	24.6	0	30.83
1	9	5	3	2	64	54	30	8	-3.5	64	1	27.54	0	30.49
1	7	4	2	1	68	52	30	8	-4.6	62	1	25.81	0	34.33
1	8	4	3	1	78	68	40	8	-2.8	67	1	25.67	0	32.01
1	7	4	3	1	52	42	26	4	-3.5	68	1	24.97	0	31.52
1	7	4	2	1	58	46	24	6	-3.5	65	1	26.39	0	34.39
1	6	4	3	1	54	42	20	4	-2.8	61	1	22.32	0	36.03
1	6	4	2	1	78	64	40	2	-3.8	61	1	27.29	0	31.53
1	8	4	3	2	76	62	44	6	-5.8	67	1	22.96	0	33.53
1	7	4	2	1	68	58	38	2	-2.5	65	1	26.22	0	32.46
1	8	4	3	1	66	46	28	4	-2.3	63	1	28.68	0	33.6
1	7	4	2	1	70	58	32	6	-2.3	63	1	24.96	0	28.62
1	7	4	2	0	66	54	34	8	-3.3	64	1	24.96	0	29.2
1	7	4	2	1	78	62	40	4	-5.1	61	1	26.06	0	29.97
1	6	4	2	1	74	58	30	6	-2.8	70	1	25.23	0	30.57
1	6	4	2	1	68	56	30	4	-3.5	66	1	26.6	0	31.46
1	9	4	2	1	66	58	32	6	-2.4	64	1	24.44	0	32.56
1	8	4	3	1	64	58	36	4	-3.6	66	1	23.14	0	32.44
1	7	4	2	1	68	56	34	6	-3.7	64	1	25.47	0	32.99
1	9	5	3	2	62	48	30	2	-4.4	64	1	26.31	0	33.3
1	7	4	2	1	78	58	32	4	-4.9	63	1	26.86	0	33.18
1	8	5	2	1	74	56	34	6	-3.8	63	1	26.05	0	34.59
1	7	4	2	1	72	58	30	2	-5.8	60	1	24.96	0	31.25
1	7	4	2	1	66	48	32	8	-3.7	64	1	27.48	0	33.25
1	6	5	2	1	68	50	36	2	-1.8	65	1	25.39	0	32.89
1	8	5	3	2	64	52	34	4	-3	63	1	25.26	0	36.87
1	7	5	3	1	62	54	38	8	-2.4	64	1	27.1	0	30.67
1	7	4	3	1	58	48	32	4	-1.5	63	1	26.63	0	31.4
1	6	4	2	1	76	62	44	6	-2	65	1	29.61	0	31.97
1	6	4	2	1	64	58	32	6	-4.1	62	1	26.09	0	31.81
1	8	4	3	1	64	52	36	4	-1.8	56	1	25.49	0	32.83
1	7	4	3	1	68	54	32	4	-2.3	60	1	28.36	0	33.47
1	8	4	2	1	58	48	26	4	-5.2	66	1	25.73	0	31.86
1	7	4	2	1	70	56	28	6	-4.2	65	1	25.35	0	29.96
1	7	3	2	1	56	48	26	6	-5.8	67	1	22.82	0	32.33
1	7	4	2	0	64	58	36	6	-4.1	64	1	23.98	0	31.63
1	6	4	3	2	72	54	38	6	-2.1	61	1	28.14	0	33.06
1	6	4	2	0	76	54	32	4	-2.5	65	1	25.26	0	33.48
1	9	4	3	1	78	62	38	4	-4.7	60	1	27.48	0	36.12
1	6	4	2	1	76	54	24	4	-4.1	60	1	26.64	0	33.73
1	7	3	2	1	76	56	26	4	-3.4	63	1	27.31	0	33.21
1	8	4	2	1	74	62	38	6	-4.8	65	1	26.53	0	35.23
1	8	4	2	1	78	58	30	6	-3	64	1	24.79	0	31.06
1	9	5	3	2	76	60	32	6	-4.1	63	1	24.59	0	29.85
1	8	4	3	2	68	56	24	8	-2.9	59	1	26.74	0	33.1
1	8	5	2	1	68	52	26	8	-2.1	66	1	29.56	0	32.9
1	7	4	2	1	72	60	34	8	-0.7	66	1	27.25	0	31.49
1	8	4	3	2	70	58	26	2	-3.2	69	1	27.35	0	31.21
1	9	5	3	0	72	64	32	2	-3.2	64	1	25.16	0	31.72
1	9	4	2	1	78	64	34	2	-1.5	65	1	23.97	0	31.7
1	8	4	2	0	76	64	36	8	-2.7	67	1	23.46	0	31.32
1	7	4	2	1	78	58	32	8	-3.5	64	2	25.05	0	30.13
1	8	4	3	1	72	62	38	8	-2	66	2	23.95	0	30.69
1	9	5	3	1	66	54	20	2	-3.5	63	2	28.41	0	28.71
1	8	4	3	1	76	58	26	2	-1.4	68	2	27.29	0	32.13
1	8	4	2	1	58	48	20	2	-1.5	63	2	26.02	0	32.06
1	9	5	2	1	70	58	32	2	-3.1	57	2	25.46	0	32.76
1	8	5	3	1	74	62	38	6	-3.2	67	2	24.18	0	32.87
1	7	4	3	0	56	48	22	2	-3.8	61	2	26.92	0	30.22
1	8	4	2	1	54	46	20	6	-2	64	2	24.97	0	34.31
1	9	5	2	1	68	58	28	6	-3.3	64	2	24.42	0	32.86
1	8	4	2	1	64	58	30	2	-2.8	68	2	24.74	0	33.06
1	8	4	2	1	66	58	32	6	-3.3	64	2	27.87	0	32.55
1	9	5	4	2	62	52	26	2	-3.4	65	2	26.02	0	33.19
1	8	3	2	1	68	58	26	2	-4	68	2	27.05	0	33.29
1	8	4	2	1	64	54	26	2	-2.2	67	2	25.94	0	29.38
1	9	5	3	1	56	42	20	2	-2.4	67	2	28.19	0	30.41
1	8	5	3	1	74	62	36	4	-3.7	66	2	26.26	0	31.9
1	8	4	2	1	72	56	28	4	-2.3	61	2	31.95	0	34.24
1	9	4	2	1	76	54	22	8	-4	64	2	26.89	0	27.67
1	8	4	3	2	56	44	20	2	-3.2	65	2	25.02	0	32.72
1	7	3	2	1	64	52	24	2	-3.5	65	2	25.13	0	32.73
1	8	4	3	2	62	50	22	4	-2.6	66	2	27.49	0	32.1
1	7	5	2	0	60	48	26	6	-2.9	65	2	28.71	0	32.43
1	8	3	2	1	54	46	20	8	-2	65	2	24.08	0	32.93
1	8	6	4	3	78	62	38	6	-1.5	65	2	27.37	0	29.33
1	8	6	4	2	62	52	24	6	-3.8	65	2	29.71	0	31.47
1	7	5	2	1	58	46	22	4	-1.3	64	2	28.1	0	33.1
1	7	5	2	1	76	62	34	8	-3.8	65	2	25.58	0	32.75
1	8	4	3	1	74	58	24	4	-0.6	63	2	29	0	33.24
1	8	5	2	1	60	48	26	2	-3.9	61	2	26.35	0	34.64
1	7	5	2	1	66	52	20	4	-4.2	66	2	26.46	0	32.65
1	7	4	2	1	72	64	36	2	-2.4	65	2	25.06	0	33.28
1	7	5	2	1	56	48	26	2	-2	61	2	28.07	0	32.99
1	6	4	3	1	64	52	30	4	-4.6	61	2	26.78	0	31.45
1	6	4	3	1	64	58	32	2	-5.3	62	2	27.07	0	31.06
1	9	4	2	1	68	56	32	2	-2.7	66	2	26.04	0	31.74
1	8	5	3	1	78	58	36	2	-1.8	61	2	23.2	0	31.87
1	7	4	3	1	52	40	22	8	-3.5	68	2	26.15	0	33.7
1	9	4	3	1	58	48	26	6	-4.1	64	2	26.2	0	31.59
1	7	3	2	1	54	40	22	6	-2.8	65	2	26.57	0	30.69
1	7	4	3	1	76	64	32	6	-1.6	65	2	25.94	0	31.79
1	7	4	3	1	68	56	28	4	-3.7	65	2	25.4	0	33.69
1	6	3	2	1	66	58	32	4	-3.9	68	2	23.82	0	33.75
1	6	4	2	1	70	56	34	6	-2.3	67	2	24.6	0	34.14
1	8	4	2	0	66	52	24	4	-3.7	66	2	24.79	0	34.02
1	7	4	2	1	78	62	36	6	-4.7	67	2	25.33	0	35.05
1	8	5	3	1	74	52	28	4	-1.2	64	2	27.99	0	33.76
1	7	3	2	1	68	56	26	4	-3.9	65	2	25.72	0	29.33
1	7	4	2	1	66	52	24	6	-2.5	64	2	27.36	0	33.48
1	7	5	2	1	64	52	26	8	-5	63	2	30.14	0	32.45
1	6	5	3	1	68	58	28	8	-2	67	2	23.01	0	29.05
1	6	5	2	1	62	56	30	2	-2.5	63	2	29.4	0	34.55
1	9	5	3	2	78	62	34	2	-1	65	2	24.57	0	32.66
1	8	4	2	1	74	62	36	8	-4.2	63	2	26.57	0	33.89
1	7	4	3	1	72	64	38	2	-1.4	65	2	27.92	0	28.54
1	9	4	2	1	66	52	26	2	-3.4	68	2	27.89	0	29.18
1	7	4	2	1	68	56	24	2	-3.9	63	2	25.72	0	33.88
1	8	4	2	1	64	56	28	4	-1.9	63	2	28.6	0	28.64
1	7	4	2	1	62	52	28	6	-3.5	62	2	28.45	0	31.21
1	7	3	2	1	58	50	26	2	-4.4	61	2	23.8	0	32.65
1	6	4	2	1	76	56	28	2	-3.9	66	2	28.03	0	31.02
1	8	4	2	3	64	50	30	36	-3.9	68	2	24.53	1	31.48
1	7	4	3	2	64	52	28	26	-1.4	67	2	29.43	1	30.19
1	7	4	3	2	68	52	28	24	-4.1	64	2	26.55	1	29.82
1	6	4	3	2	58	42	22	28	-3.7	63	2	28.3	1	33.62
1	6	3	2	3	70	58	26	28	-3.4	64	2	25.8	1	30.59
1	8	3	2	2	56	42	20	30	-2.7	65	2	24.66	1	28.74
1	7	4	3	3	78	62	36	26	-2.6	62	2	27.52	1	31.76
1	8	3	1	2	76	50	28	34	-3.6	65	2	23.81	1	28.98
1	7	3	2	3	76	52	26	36	-3.3	65	2	27.31	1	34.35
1	7	5	2	2	74	52	30	38	-2.8	64	2	24.9	1	33.18
1	7	4	2	2	78	58	36	26	-2.8	67	2	28.58	1	31.99
1	6	3	2	2	76	62	38	24	-4.2	64	2	27.09	1	30.06
1	6	5	3	2	68	58	34	28	-1.9	69	2	25.3	1	30.41
1	9	5	3	2	68	58	38	26	-2	61	2	23.74	1	33.03
1	6	4	2	3	72	62	40	28	-3.4	66	2	26.51	1	31.32
1	7	4	2	2	70	58	36	30	-4.3	62	2	22.77	1	32.52
1	8	4	1	2	72	58	38	26	-4.1	63	2	25.71	1	36.53
1	8	3	2	2	78	62	40	26	-5.5	64	2	25.47	1	31.4
1	8	4	2	2	76	58	36	28	-4.7	66	2	28.61	1	31.77
1	7	4	2	2	78	54	32	36	-3.3	65	2	24.17	1	28.02
1	7	4	3	2	72	58	36	28	-4.6	69	2	28.51	1	31.91
1	6	4	2	3	66	52	28	36	-5.7	67	2	24.93	1	29.85
1	6	4	2	3	76	52	28	24	-4.5	65	2	25.73	1	32.68
1	8	4	2	2	58	42	20	26	-5.2	65	2	26.97	1	31.72
1	7	3	2	3	70	58	32	20	-2	63	2	26.42	1	32.53
1	8	4	2	2	74	62	38	26	-2.2	62	2	25.04	1	34.15
1	8	5	2	2	56	48	26	20	-3.8	65	2	26.11	1	35.1
1	9	5	3	3	54	46	24	38	-1.3	61	2	23.8	1	30.81
1	9	4	2	2	68	54	28	40	-3.6	62	2	26.97	1	29.87
1	8	5	3	2	64	52	28	42	-3	60	2	25.4	1	32.27
1	7	4	3	3	66	52	28	26	-3.7	60	2	25.64	1	31.33
1	7	3	2	2	62	50	24	22	-3.1	62	2	26.64	1	32.48
1	7	5	2	2	68	56	26	38	-3.8	68	2	27.96	1	29
1	8	4	3	2	64	56	28	42	-2.6	67	2	29.03	1	34.04
1	7	4	3	2	56	48	24	46	-5.5	67	2	25.47	1	34.82
1	6	3	2	2	74	58	36	36	-3.4	64	2	22.33	1	33.93
1	7	4	2	2	72	60	38	38	-5.1	68	2	26.77	1	30.97
1	6	3	2	2	76	62	42	28	-2.2	62	2	23.77	1	35.77
1	7	4	2	2	56	48	26	36	-2.3	65	2	23.33	1	30.99
1	6	4	1	3	64	52	24	28	-1.8	64	2	29.33	1	32.65
1	7	4	2	3	62	54	26	28	-4.3	67	2	24.58	1	31.36
1	7	5	2	3	60	46	22	38	-3.2	63	2	27.98	1	33.55
1	7	4	2	3	54	42	20	28	-2.6	67	2	25.53	1	32.63
1	8	5	3	2	78	62	38	38	-5.5	63	2	29.56	1	30.35
1	9	4	2	2	62	50	26	40	-3.9	66	2	27.08	1	30.08
1	9	4	2	3	58	46	24	26	-3.2	63	2	25.19	1	32.6
1	8	4	2	2	76	58	36	36	-3.8	66	2	24.52	1	30.35
1	8	5	3	3	74	64	42	28	-2.8	67	2	22.81	1	31.07
1	7	3	2	2	60	48	28	36	-2.7	61	2	26.44	1	30.7
1	6	4	2	2	66	54	28	24	-5.1	64	2	25.8	1	32.15
1	7	4	2	2	72	58	32	34	-3.9	65	2	24.06	1	33.27
1	8	5	3	2	56	46	24	28	-4.7	66	2	27.23	1	30.72
1	7	4	3	2	64	52	24	38	-2.6	69	2	27.19	1	28.65
1	6	4	2	3	64	56	28	36	-3	64	2	28.91	1	31.26
1	9	3	2	3	78	62	38	20	-3.8	67	2	26.29	1	30.84
1	9	3	2	2	52	40	20	16	-4.1	66	2	28.24	1	32.61
1	7	5	2	3	58	46	24	28	-1.7	70	2	27.48	1	31.98
1	8	3	2	2	54	42	20	26	-4	65	2	27.02	1	32.19
1	7	6	2	2	78	62	38	34	-4.5	64	2	30.59	1	32.16
1	8	6	2	2	76	64	38	34	-3	70	2	26.17	1	31.74
1	6	5	3	2	68	56	28	32	-3.6	62	2	28.34	1	32.04
1	7	5	2	3	66	52	26	30	-4.6	68	2	25.8	2	33.41
1	8	4	2	4	70	58	32	46	-2.7	65	2	25.02	2	31.63
1	8	5	2	4	66	52	30	48	-1	63	2	26.34	2	33.92
1	8	5	3	4	78	64	38	42	-2.8	64	2	25.9	2	32.36
1	7	4	2	4	74	62	38	44	-2.7	64	2	24.85	2	33.86
1	7	5	2	4	68	54	28	46	-3.4	64	2	26.79	2	32.82
1	6	5	2	3	66	54	28	50	-4.8	63	2	30.51	2	34.49
1	6	4	2	3	64	50	26	46	-3.1	63	2	26.42	2	32.61
1	8	4	2	3	68	56	24	48	-1.3	61	2	28.91	2	33.94
1	7	5	2	3	62	54	26	42	-4.7	65	2	29.75	2	31.75
1	8	4	2	3	78	58	34	46	-3.7	63	2	25.55	2	32.98
1	8	4	3	3	74	62	42	40	-4.8	62	2	23.64	2	30.83
1	9	3	2	3	72	58	38	34	-4.1	65	2	27.86	2	34.27
1	8	4	2	4	74	56	38	42	-3.8	66	1	27.48	2	36.56
1	7	5	3	2	76	62	42	36	-3.6	64	1	27.02	1	34.75
1	8	4	3	2	58	48	38	32	-3.5	62	2	30.59	1	36.23
1	7	5	3	2	56	48	38	32	-3.7	62	2	26.17	1	36.54
1	8	4	2	3	54	42	30	34	-2.9	64	2	27.36	0	34.52
1	9	4	2	3	66	54	28	36	-1.6	64	2	26.61	0	29.74
2	8	6	4	1	68	56	28	8	-2.5	64	1	26.87	0	29.6
2	7	4	2	1	64	58	30	4	-3.4	64	1	26.93	0	32.45
2	7	5	2	1	62	50	30	6	-2.5	57	1	25.44	0	29.49
2	7	5	3	1	58	46	24	4	-2.5	64	1	23.95	0	30.49
2	8	5	2	0	76	58	34	2	-3	64	1	23.21	0	30.29
2	7	4	2	1	64	56	32	2	-2.3	63	1	26.12	0	28.62
2	6	5	2	1	64	54	30	6	-3.2	62	1	25.15	0	32.13
2	7	4	3	0	68	56	38	4	-3.6	61	1	25.91	0	33.95
2	7	4	2	1	58	52	28	6	-4.4	62	1	23.93	0	31.71
2	7	5	4	1	78	62	34	2	-3.2	65	1	27.68	0	32.59
2	8	5	3	1	76	60	36	8	-3.7	60	1	24.67	0	31.76
2	9	6	4	1	76	64	36	8	-4.2	59	1	23.55	0	31.3
2	9	5	3	1	74	62	40	6	-5.9	63	1	24.73	0	33.43
2	9	5	4	1	78	60	38	4	-5.1	61	1	24.98	0	31.49
2	9	5	4	1	76	62	40	2	-1.8	66	1	21.86	0	28.37
2	8	4	2	1	68	56	28	4	-3.3	63	1	25.64	0	31.8
2	8	4	1	0	68	56	28	6	-3.1	64	1	25.06	0	30.71
2	8	4	2	1	72	60	32	2	-2.3	61	1	26.21	0	28.95
2	7	4	2	1	70	52	24	6	-2.8	63	1	21.85	0	34.91
2	6	5	2	1	72	56	28	6	-3.8	63	1	24.88	0	30.76
2	8	4	1	1	78	62	36	6	-2.6	63	1	26.8	0	32.98
2	7	4	2	0	76	64	38	4	-3.3	62	1	24.71	0	34.34
2	6	4	2	0	78	62	34	6	-4.4	63	1	25.13	0	32.6
2	8	4	2	0	72	60	38	4	-3	64	1	24.59	0	34.19
2	7	5	3	0	66	54	28	6	-4	64	1	26.83	0	29.7
2	8	4	2	0	76	64	36	4	-4.5	61	1	24.31	0	31.24
2	8	3	2	0	58	42	20	8	-3.4	64	1	24.87	0	32.24
2	8	4	2	0	70	58	34	8	-3.7	60	1	23.84	0	33.91
2	7	4	2	0	74	62	40	8	-2.9	61	1	24.41	0	32.2
2	7	4	2	0	56	42	20	2	-2.5	58	1	23.99	0	30.53
2	8	3	2	0	54	40	22	2	-5.4	66	1	24.74	0	28.26
2	8	4	2	0	68	52	30	2	-3.1	60	1	28.83	0	31.07
2	7	4	3	0	64	50	28	2	-3.4	61	1	25.45	0	33.62
2	7	4	3	0	66	58	38	6	-1.2	62	1	26.1	0	34.14
2	6	5	3	1	62	52	26	6	-4.3	63	1	27.88	0	29.85
2	6	3	2	1	68	56	28	6	-3.8	66	1	23.32	0	30.23
2	8	4	2	1	64	52	24	4	-5.4	64	1	23.91	0	28.74
2	7	3	3	1	56	48	26	8	-2.5	62	1	26.6	0	34.62
2	8	4	2	1	72	60	36	6	-4.6	60	1	25.21	0	35.25
2	9	4	2	1	76	62	38	2	-5.8	61	1	25.74	0	31.36
2	9	5	3	1	56	42	20	8	-2.5	62	1	24.12	0	30.78
2	8	5	3	0	64	56	28	4	-3.1	62	1	24.98	0	29.06
2	7	4	3	1	62	52	26	6	-2.2	63	1	25.96	0	30.29
2	7	4	2	0	60	48	26	4	-3.1	62	1	25.7	0	33.08
2	7	4	2	0	54	42	20	4	-6.6	65	1	25.97	0	33.59
2	8	4	2	1	78	62	40	8	-4.4	59	1	24.63	0	29.57
2	7	3	2	0	62	48	26	8	-5.3	64	1	25.8	0	30.98
2	6	4	2	1	58	46	22	2	-2.6	64	1	26.76	0	29.52
2	7	4	2	1	76	52	32	2	-2.3	61	1	25.31	0	32.21
2	8	4	2	0	74	62	38	2	-4.3	64	1	23.93	0	27.56
2	8	4	3	1	60	48	26	2	-3.5	64	1	23.48	0	32.84
2	7	4	2	1	66	54	28	8	-2.7	61	1	22.79	0	31.42
2	7	3	2	1	72	54	26	4	-2.3	63	1	23.68	0	30.96
2	6	5	2	1	56	42	26	8	-2.8	67	1	28.31	0	32.27
2	6	3	2	1	64	46	28	4	-2.7	64	1	23.05	0	32.22
2	8	5	2	1	64	48	30	8	-1.8	58	1	21.97	0	29.34
2	7	4	2	1	68	52	28	4	-2.6	60	1	26.73	0	33.62
2	8	5	2	2	78	60	38	46	-3.9	64	1	25.51	1	36.15
2	8	4	3	3	56	36	20	32	-2.1	62	1	28.31	1	31.32
2	9	3	3	3	58	44	20	28	-3.6	64	1	26.47	1	30.07
2	9	5	3	3	58	42	22	26	-4.4	64	1	26.88	1	35.39
2	8	3	2	3	78	60	38	24	-2.1	63	1	25.41	1	34.96
2	7	4	2	1	76	62	46	36	-4.1	64	1	26.05	1	34.12
2	7	4	3	4	68	54	40	38	-3.4	58	1	24.24	1	30.51
2	7	4	3	4	66	52	36	32	-3.8	66	1	25.28	1	34.79
2	8	3	2	4	70	62	38	30	-2	62	1	30.42	1	29.59
2	7	3	2	3	66	58	36	26	-2.5	63	1	24.85	1	32.06
2	6	4	2	3	78	64	42	26	-2	61	1	26.75	1	31.57
2	7	4	2	3	74	62	40	24	-3.6	59	1	24.69	1	35.63
2	7	5	1	3	68	54	38	28	-5	60	1	25.95	1	31.15
2	7	4	2	3	66	52	36	26	-3.3	65	1	21.58	1	33.65
2	8	5	2	3	64	50	28	22	-1.8	61	1	26.65	1	27.9
2	9	4	2	3	68	56	32	24	-3.5	63	1	24.29	1	32.01
2	9	4	2	2	62	50	28	26	-5.4	68	1	26.22	1	31.87
2	9	4	2	3	78	62	40	28	-4	61	1	26.23	1	35.74
2	9	3	2	3	74	62	38	24	-1.1	58	1	21.88	1	29.52
2	8	3	2	4	72	58	36	26	-2.3	61	1	23.83	1	33.76
2	8	4	3	4	66	54	28	28	-2.6	64	1	26.7	1	32.47
2	8	4	2	4	68	56	28	26	-3.7	62	1	26.57	1	31.52
2	7	5	2	4	64	52	28	24	-3.8	65	1	28.47	1	31.59
2	6	4	2	4	62	50	26	20	-0.5	62	1	26.29	1	31.16
2	8	4	2	3	58	48	26	26	-2.8	64	1	25.74	1	29.78
2	7	4	2	3	76	58	32	24	-1.8	65	1	27.54	1	29.62
2	6	3	2	3	64	56	36	24	-3.1	63	1	26.14	1	33.91
2	8	5	3	2	64	52	28	28	-4	59	1	25.75	1	33.51
2	7	4	2	3	68	56	32	26	-3	61	1	24.86	1	33.69
2	8	5	2	2	58	52	28	18	-2.4	62	1	26.97	1	29.5
2	8	4	2	3	70	58	34	26	-1.7	64	1	26.77	1	31.84
2	8	4	3	2	56	42	20	28	-4.4	63	1	24.88	1	34.67
2	7	5	3	4	64	54	26	26	-3	61	1	22.31	1	30.42
2	7	5	3	3	72	66	42	26	-2.6	61	1	28.1	1	28.36
2	7	4	2	2	76	68	44	26	-3.7	67	1	25.21	1	34.85
2	6	5	2	4	78	64	42	24	-3.7	62	1	25.86	1	33.3
2	6	4	3	3	76	60	38	28	-4.5	63	1	24.62	1	32.34
2	9	4	3	2	76	60	40	28	-2.4	64	1	26.81	1	30.62
2	8	5	2	4	74	62	42	28	-2.8	62	1	26.29	1	28.66
2	7	3	2	3	78	64	40	36	-3.2	59	1	24.79	1	33.26
2	9	4	2	2	76	62	40	36	-3	60	1	27.32	1	33.68
2	7	3	2	4	68	56	28	34	-3.1	67	1	22.84	1	34.77
2	8	4	2	3	68	52	24	36	-4.8	64	2	28.49	1	31.09
2	7	3	2	2	72	64	38	24	-4.6	60	2	24.37	1	30.95
2	7	5	2	4	70	54	26	36	-2.8	61	2	25.4	1	27.58
2	6	5	3	3	72	58	32	38	-4.6	61	2	25.68	1	35.32
2	6	3	1	4	78	62	36	34	-2.9	58	2	22.99	1	29.98
2	8	4	2	3	76	52	26	36	-4.4	60	2	26.22	1	34.62
2	7	4	2	4	78	66	42	32	-3	62	2	22.18	1	30.41
2	8	5	2	3	72	54	26	28	-2.4	63	2	28.56	1	32.75
2	7	4	3	2	66	52	28	26	-3.1	61	2	23.72	1	29.23
2	7	4	2	3	76	52	26	28	-3.2	61	2	24.98	1	34.74
2	7	4	2	2	58	46	22	32	-2.9	64	2	26.92	1	26.71
2	6	3	2	3	70	58	36	34	-2.7	61	2	23.74	1	32.74
2	6	3	2	2	74	62	38	36	-4.7	61	2	25.7	1	31.06
2	9	5	2	3	56	42	20	38	-4.2	64	2	24.61	1	31.51
2	8	3	2	2	54	42	20	36	-4.3	66	2	26.13	1	34.93
2	7	4	2	3	68	56	28	28	-2.6	59	2	24.21	1	30.79
2	9	4	3	4	64	52	30	26	-2.8	63	2	26.98	1	31.25
2	7	5	3	2	66	52	30	24	-3.9	59	2	26.31	1	32.91
2	8	5	3	3	62	50	26	26	-4.4	60	2	25.21	1	33.85
2	7	4	2	2	68	56	28	26	-5.7	63	2	22.73	1	35.06
2	7	5	3	4	64	50	28	28	-3.5	64	2	24.36	1	30.57
2	6	4	3	2	56	46	24	30	-2.9	63	2	25.91	1	33.1
2	8	4	3	3	74	58	32	32	-3.1	61	2	23.94	1	35.39
2	7	4	2	4	72	60	34	36	-2.3	56	2	23.1	1	36.19
2	7	5	2	2	76	62	40	24	-3.2	62	2	26.09	1	32.4
2	6	4	2	3	56	42	20	32	-2	59	2	25.59	1	32.16
2	6	4	2	4	64	58	36	30	-3.6	65	2	25.37	1	33.69
2	8	4	2	2	62	50	28	26	-4.1	63	2	28.04	1	32.5
2	7	4	2	3	60	48	24	36	-3.9	63	2	27.64	1	32.52
2	8	4	2	2	54	46	22	28	-4	65	2	28.89	1	32.95
2	7	3	2	3	78	62	34	24	-3.7	62	2	25.52	1	29.58
2	7	4	2	4	62	50	26	28	-3.8	57	2	24.93	1	29.75
2	7	5	3	2	58	48	24	28	-3.6	63	2	24.56	1	33.05
2	6	4	2	3	76	62	40	38	-1.6	65	2	24.9	1	30.59
2	6	5	2	3	74	62	42	36	-3.2	62	2	24.23	1	31.33
2	9	5	3	4	60	52	26	36	-3	60	2	25.82	1	32.68
2	6	3	2	3	66	52	24	34	-3.6	65	2	26.21	1	30.89
2	7	4	2	2	72	60	36	32	-2.9	65	2	24.44	1	34.98
2	8	3	2	3	56	44	28	32	-3.1	61	2	29.24	1	32.16
2	8	3	2	4	64	52	26	36	-3.5	62	2	26.31	1	33.02
2	8	4	2	3	64	50	24	38	-4.4	61	2	29.18	1	35.92
2	7	4	2	4	68	50	24	36	-3	64	2	27.09	1	31.36
2	7	4	2	3	78	66	42	38	-3	56	2	23.97	1	29.69
2	6	5	3	4	52	40	18	34	-4.7	62	2	24.88	1	30.44
2	6	4	3	3	58	46	24	36	-1.9	66	2	25.21	1	31.86
2	8	4	3	2	54	42	20	28	-3.2	61	2	23.29	1	33.11
2	7	4	2	4	78	64	38	36	-4.6	62	2	26.42	1	35.19
2	8	4	2	3	76	64	40	32	-4.7	61	2	25.69	1	32.19
2	8	4	3	4	68	56	28	32	-5.1	63	2	20.19	1	33.74
2	9	4	3	3	66	54	26	30	-4.1	61	2	21.7	1	33.09
2	9	4	2	4	70	58	32	26	-3.9	66	2	21.92	1	29.53
2	8	4	2	3	66	54	32	24	-3.5	61	2	26.16	1	31.3
2	7	5	3	3	78	64	38	22	-3.2	62	2	26.31	1	33.19
2	7	5	3	3	74	60	32	20	-3.1	61	2	27.57	1	33.25
2	7	4	2	3	68	54	28	24	-3.7	65	2	26.63	1	31.87
2	8	4	2	3	66	54	26	28	-2.6	59	2	24.25	1	31.06
2	7	4	2	3	64	50	26	26	-2.1	62	2	20.74	1	30.51
2	6	4	2	3	68	56	34	28	-3.2	59	2	23.5	1	33.64
2	7	3	2	3	62	50	28	30	-2.4	64	2	21.46	1	32.36
2	6	4	2	4	78	62	38	36	-5.3	59	2	26.32	1	33.14
2	7	4	2	4	74	62	30	38	-3.8	63	2	23.8	1	30.23
2	6	4	2	4	72	58	34	34	-5.2	62	2	27.74	1	31.7
2	7	3	3	4	66	52	28	32	-1.5	61	2	21.9	1	32.07
2	7	4	2	4	68	52	28	38	-2	64	2	25.56	1	33.41
2	7	4	2	4	64	52	28	36	-5.1	65	2	27.44	1	31.89
2	8	4	2	4	78	62	38	32	-2.1	63	2	27.52	1	32.85
2	9	5	3	3	76	62	40	30	-4	62	2	26.69	1	32.38
2	9	3	2	3	76	60	38	26	-1.4	65	2	26.26	1	32.36
2	8	4	2	3	74	62	40	20	-4.6	64	2	23.34	1	31.34
2	8	5	3	2	78	64	42	28	-3.2	59	2	22.25	1	32.78
2	7	5	3	2	76	62	40	26	-4.1	63	2	23.77	1	33.82
2	6	5	3	3	68	56	28	36	-2.3	65	2	24.75	1	32.49
2	7	4	3	3	68	56	28	32	-2	67	2	23.7	1	31.75
2	8	4	2	3	72	64	32	28	-3.5	59	2	24	1	29.92
2	7	5	2	4	70	58	32	28	-4.6	66	2	23.87	1	31.79
2	6	4	3	4	72	58	36	26	-5.1	58	2	23.92	1	33.66
2	8	4	3	4	78	62	38	26	-2.3	60	2	27.39	1	29.87
2	9	4	2	3	76	62	38	24	-4.8	62	2	24.04	1	29.14
2	9	4	2	3	78	64	42	28	-3.9	63	2	28.24	1	33.47
2	7	5	2	3	72	60	34	38	-3.8	63	2	25.42	1	31.37
2	8	4	2	3	66	54	28	42	-2.8	67	2	26.67	2	33.93
2	7	4	3	3	76	52	26	40	-3.7	59	2	22.8	2	28.69
2	8	4	3	3	58	42	20	46	-2.9	64	2	30.74	2	31.1
2	6	4	2	4	70	52	28	42	-2.7	58	2	28.56	2	29.74
2	7	4	3	4	74	60	32	44	-3.7	65	2	27.21	2	29.88
2	8	5	2	4	56	46	24	38	-2.1	64	2	25.12	2	30.82
2	8	4	2	3	54	48	26	36	-4.6	66	2	25.71	2	35.91
2	8	5	2	3	68	56	28	40	-4.6	67	2	26.02	2	31.22
2	7	4	2	3	64	52	24	46	-1.4	63	2	21.28	2	28.84
2	7	4	3	3	66	52	24	42	-2.8	61	2	23.5	2	33.41
2	6	5	3	4	62	48	26	38	-5.7	62	2	27.07	2	33.19
2	6	4	2	3	68	52	28	36	-3.8	60	2	25.71	2	31.85
2	8	4	2	4	64	52	28	40	-3	70	2	25.49	2	26.27
2	7	4	2	3	56	42	24	38	-4.1	57	2	23.77	2	31.79
2	8	4	2	3	74	58	32	26	-2.3	65	2	30.28	2	30.28
2	8	4	2	3	72	58	36	38	-4.1	65	2	24.05	2	33.14
2	9	4	2	3	76	58	36	34	-1.9	66	2	26.59	2	28.54
2	9	4	3	3	56	42	20	30	-2.8	58	2	23.81	2	30.85
2	8	5	3	4	64	58	34	34	-3.8	64	2	26.54	2	31.72
2	7	4	3	4	62	52	26	40	-3.8	63	2	25.39	2	32.33
2	7	4	3	3	60	48	24	48	-3.5	66	2	25.85	2	29.7
2	7	4	2	3	54	42	20	52	-4.5	62	2	26.4	2	29.37
2	8	5	3	3	78	56	28	36	-3.4	60	2	24.85	2	31.81
2	7	4	3	2	62	50	26	38	-2.9	59	2	27.54	2	34.55
2	6	5	2	4	58	46	24	40	-6	61	2	27.42	2	30.95
2	7	4	2	3	76	52	26	38	-3.8	64	2	25.11	2	30.14
2	7	4	2	3	74	62	40	34	-3.5	58	2	25.1	2	29.72
2	7	4	2	3	60	48	24	36	-1.9	65	2	25.73	2	32.77
2	8	5	3	2	66	52	26	34	-4.2	63	2	22.28	2	31.65
2	9	4	3	2	72	54	28	38	-3.1	65	2	25.48	2	32.66
2	9	4	2	3	56	42	20	36	-2.5	63	2	25.66	2	30.21
2	9	4	2	3	64	52	26	34	-2.5	63	2	25.47	2	32.19
2	9	5	3	3	64	50	24	38	-4.1	66	2	24.41	2	32.1
2	8	4	2	4	68	52	26	36	-4.5	62	2	24.01	2	33.83
2	8	4	3	4	78	60	32	38	-3.3	62	2	30.93	2	31.69
2	8	4	2	4	52	40	20	38	-2.6	60	2	26.63	2	31.14
2	7	5	2	4	58	46	22	48	-3.3	61	2	28.82	2	29.55
2	6	3	2	3	54	48	26	46	-5.5	66	2	22.78	2	31.73
2	8	4	3	3	78	56	28	42	-3.9	62	2	24.76	2	30.52
2	7	5	2	3	76	58	34	44	-2.1	62	2	26.06	2	29.68
2	6	4	2	2	68	56	32	46	-4.9	55	2	25.32	2	34.02
2	8	4	2	4	66	54	28	48	-2.1	60	2	28.4	2	28
2	7	4	3	4	70	58	36	46	-2.7	64	2	28.12	2	31.58
2	8	4	2	3	74	62	40	50	-4.2	62	2	25.82	2	33.38
2	6	4	2	4	66	58	46	52	-4.1	66	1	26.85	2	33.56
2	7	5	3	4	76	64	48	56	-3.5	62	1	26.64	2	31.86
2	8	5	2	5	68	60	50	58	-3.2	62	1	27.51	2	34.55
2	8	4	2	4	64	58	52	46	-3.3	55	1	26.63	1	36.91
2	7	3	3	4	70	58	50	44	-2.9	60	1	23.21	1	35.63
2	6	4	2	3	72	64	52	14	-3.7	64	2	20.87	0	36.54
2	7	4	3	3	68	56	28	48	-3.1	63	2	27.86	2	31.32
